# Supplementary material for: The Statin Target Hmgcr Regulates Energy Metabolism and Food Intake through Central Mechanisms
Source: Cells. 2022 Mar 11;11(6):970. doi: 10.3390/cells11060970 (PMC8946516; doi:10.3390/cells11060970)
Supplement: Supplementary file 1 [file cells-11-00970-s001.zip]

Archive with 1 entries (1 files):
- cells-1612659-supplementary.pdf
